# Supplementary material for: Hepatitis C virus 3′UTR regulates viral translation through direct interactions with the host translation machinery
Source: Nucleic Acids Res. 2013 Jun 19;41(16):7861–74. doi: 10.1093/nar/gkt543 (PMC3763534; doi:10.1093/nar/gkt543)
Supplement: Supplementary Data [file supp_gkt543_nar-01043-r-2013-File010.xls]

## Sheet: Sheet1
Supplementary Table 1: mass spectrometry result for HCV 3'UTR-40S crosslinking
40S ribosomal protein S3 [Homo sapiens]
Spectrum #	Sequence
2	K.AELNEFLTR.E
5	R.ELAEDGYSGVEVR.V
3	R.TEIIILATR.T
1	R.TQNVLGEK.G
2	R.FGFPEGSVELYAEK.V
2	R.GLCAIAQAESLR.Y
2	K.GCEVVVSGK.L
2	K.GCEVVVSGK.L
1	K.IM*LPWDPTGK.I
2	K.DEILPTTPISEQK.G
2	K.GGKPEPPAMPQPVPTA.-
3	K.GGKPEPPAM*PQPVPTA.-
guanine nucleotide-binding protein subunit beta-2-like 1 [Homo sapiens]
Spectrum #	Sequence
1	R.DETNYGIPQR.A
3	R.LWDLTTGTTTR.R
3	K.DVLSVAFSSDNR.Q
2	R.FSPNSSNPIIVSCGWDK.L
1	K.VWNLANCK.L
1	K.DGQAM*LWDLNEGK.H
1	K.IWDLEGK.I
2	K.AEPPQCTSLAWSADGQTLFAGYTDNLVR.V
4	R.VWQVTIGTR.-
40S ribosomal protein SA [Homo sapiens]
40S ribosomal protein SA [Homo sapiens]
Spectrum #	Sequence
1	K.SDGIYIINLK.R
2	R.AIVAIENPADVSVISSR.N
1	R.AIVAIENPADVSVISSR.N
2	K.FAAATGATPIAGR.F
2	R.FTPGTFTNQIQAAFR.E
7	R.LLVVTDPR.A
2	R.YVDIAIPCNNK.G
40S ribosomal protein S3a [Homo sapiens]
Spectrum #	Sequence
4	K.APAMFNIR.N
1	K.APAM*FNIR.N
2	R.VFEVSLADLQNDEVAFR.K
2	K.LITEDVQGK.N
2	K.TTDGYLLR.L
1	R.ADGYEPPVQESV.-
40S ribosomal protein S8 [Homo sapiens]
Spectrum #	Sequence
1	R.LDVGNFSWGSECCTR.K
2	R.IIDVVYNASNNELVR.T
2	K.NCIVLIDSTPYR.Q
2	K.LTPEEEEILNK.K
2	K.ISSLLEEQFQQGK.L
2	R.ADGYVLEGK.E
40S ribosomal protein S4, X isoform X isoform [Homo sapiens]
Spectrum #	Sequence
2	R.ECLPLIIFLR.N
2	K.YALTGDEVK.K
1	R.IGVITNR.E
1	K.DANGNSFATR.L
2	R.LSNIFVIGK.G
2	R.LSNIFVIGK.G
40S ribosomal protein S2 [Homo sapiens]
Spectrum #	Sequence
1	R.CGSVLVR.L
2	K.ATFDAISK.T
1	K.ATFDAISK.T
2	K.TYSYLTPDLWK.E
1	R.TQAPAVATT.-
PREDICTED: 40S ribosomal protein S17-like, partial [Homo sapiens]
40S ribosomal protein S17 [Homo sapiens]
PREDICTED: 40S ribosomal protein S17-like [Homo sapiens]
Spectrum #	Sequence
1	K.LLDFGSLSNLQVTQPTVGMNFK.T
2	K.LLDFGSLSNLQVTQPTVGM*NFK.T
2	K.LLDFGSLSNLQVTQPTVGM*NFK.T
