# Supplementary material for: Hepatitis C virus 3′UTR regulates viral translation through direct interactions with the host translation machinery
Source: Nucleic Acids Res. 2013 Jun 19;41(16):7861–74. doi: 10.1093/nar/gkt543 (PMC3763534; doi:10.1093/nar/gkt543)
Supplement: Supplementary Data [file supp_gkt543_nar-01043-r-2013-File011.xls]

## Sheet: Sheet1
Supplementary Table 2: mass spectrometry result for HCV 3'UTR-eIF3 crosslinking
eukaryotic translation initiation factor 3 subunit C [Homo sapiens]
eukaryotic translation initiation factor 3 subunit C [Homo sapiens]
eukaryotic translation initiation factor 3 subunit C [Homo sapiens]
Spectrum #	Sequence
1	R.FEELTNLIR.T
1	K.LNEILQAR.G
1	R.GCILTLVER.M
3	R.TEPTAQQNLALQLAEK.L
7	K.LGSLVENNER.V
eukaryotic translation initiation factor 3 subunit A [Homo sapiens]
Spectrum #	Sequence
6	R.ANEFLEVGK.K
2	R.IGLINDM*VR.F
1	R.TLSFGSDLNYATR.E
1	R.LEEIPLIK.S
eukaryotic translation initiation factor 3 subunit B [Homo sapiens]
eukaryotic translation initiation factor 3 subunit B [Homo sapiens]
Spectrum #	Sequence
8	R.AQAVSEDAGGNEGR.A
1	K.ITNDFYPEEDGK.T
eukaryotic translation initiation factor 3 subunit L [Homo sapiens]
Spectrum #	Sequence
1	K.VYELQASR.V
1	R.QLEVYTSGGDPESVAGEYGR.H
