# Supplementary material for: Hepatitis C virus 3′UTR regulates viral translation through direct interactions with the host translation machinery
Source: Nucleic Acids Res. 2013 Jun 19;41(16):7861–74. doi: 10.1093/nar/gkt543 (PMC3763534; doi:10.1093/nar/gkt543)
Supplement: Supplementary Data [file supp_gkt543_nar-01043-r-2013-File012.xls]

## Sheet: Sheet1
eukaryotic translation initiation factor 3 subunit C [Homo sapiens]
Supplementary Table 3: mass spectrometry result for HCV 3'UTR-eIF3 8mer crosslinking
eukaryotic translation initiation factor 3 subunit C [Homo sapiens]
eukaryotic translation initiation factor 3 subunit C [Homo sapiens]
Spectrum #	Sequence
9	K.GTEITHAVVIK.K
1	K.KLNEILQAR.G
2	K.LNEILQAR.G
2	R.GCILTLVER.M
2	K.DEAQVCAIIER.V
2	K.SEQDQAENEGEDSAVLM*ER.L
1	R.TMVQLGICAFR.Q
2	R.TM*VQLGICAFR.Q
9	K.DAHNALLDIQSSGR.A
2	K.TCHSFIINEK.M
2	K.VWDLFPEADK.V
3	R.TEPTAQQNLALQLAEK.L
2	R.TEPTAQQNLALQLAEK.L
3	K.LGSLVENNER.V
eukaryotic translation initiation factor 3 subunit A [Homo sapiens]
Spectrum #	Sequence
1	R.ANEFLEVGK.K
1	R.ANEFLEVGK.K
2	K.QPALDVLYDVM*K.S
2	K.NICQQVNIK.S
1	K.SLEDVVR.A
1	K.FLWESYR.Q
2	R.LYHDIAQQAFK.F
2	R.LVQLDSAISM*ELWQEAFK.A
3	K.AVEDIHGLFSLSK.K
2	K.NLTQDEM*QR.M
2	R.VLLATLSIPITPER.T
2	R.LLDM*DGIIVEK.Q
2	R.LATLLGLQAPPTR.I
3	R.FNVLQYVVPEVK.D
2	K.DLYNWLEVEFNPLK.L
1	R.LLQQVSQIYQSIEFSR.L
2	R.LTSLVPFVDAFQLER.A
2	R.NQLTAM*SSVLAK.A
2	R.LESLNIQR.E
6	R.ILQEHEQIK.K
eukaryotic translation initiation factor 3 subunit E [Homo sapiens]
Spectrum #	Sequence
1	K.LDLLSDTNM*VDFAM*DVYK.N
1	R.TTVVAQLK.Q
2	K.QLQAETEPIVK.M
1	K.MFEDPETTR.Q
3	K.M*FEDPETTR.Q
1	R.NALSSLWGK.L
1	K.LASEILM*QNWDAAM*EDLTR.L
2	K.ETIDNNSVSSPLQSLQQR.T
2	R.YLTTAVITNK.D
2	R.LFIFETFCR.I
2	K.LNM*TPEEAER.W
3	R.SQM*LAM*NIEK.K
2	R.SEAPNWATQDSGFY.-
eukaryotic translation initiation factor 3 subunit L [Homo sapiens]
Spectrum #	Sequence
3	R.QYEQQTYQVIPEVIK.N
2	K.TVSDLIDQK.V
2	R.VSSDVIDQK.V
2	K.VYEIQDIYENSWTK.L
2	K.VSGGPSLEQR.F
2	R.QLEVYTSGGDPESVAGEYGR.H
1	K.M*LGYFSLVGLLR.L
1	K.GDPQVYEELFSYSCPK.F
1	K.VFSDEVQQQAQLSTIR.S
1	K.VFSDEVQQQAQLSTIR.S
2	K.LAGFLDLTEQEFR.I
eukaryotic translation initiation factor 3 subunit F [Homo sapiens]
Spectrum #	Sequence
2	R.VIGTLLGTVDK.H
1	K.AYVSTLM*GVPGR.T
1	R.TM*GVM*FTPLTVK.Y
2	R.IGVDLIM*K.T
2	R.VIGLSSDLQQVGGASAR.I
2	R.FLM*SLVNQVPK.I
eukaryotic translation initiation factor 3 subunit H [Homo sapiens]
Spectrum #	Sequence
2	K.QVQIDGLVVLK.I
2	K.NLQLLM*DR.V
1	R.VDEM*SQDIVK.Y
1	K.LFM*AQALQEYNN.-
